# Supplementary material for: Genetic diversity and spatial-temporal distribution of Yersinia pestis in Qinghai Plateau, China
Source: PLoS Negl Trop Dis. 2018 Jun 25;12(6):e0006579. doi: 10.1371/journal.pntd.0006579 (PMC6034908; doi:10.1371/journal.pntd.0006579)
Supplement: S1 Table — (XLSX) [file pntd.0006579.s001.xlsx]

## Sheet: S1 Table
S1 Table. Tsp-dependent PCR primers used
SNP ID	Position	Product Size	Anc Nt	Der Nt	Wildtype Forward Primer: 5' to 3'	Mutant Forward Primer: 5' to 3'	Common Reverse Primer: 5' to 3'
s3366	MRCA_0.PE7	276 bp	G	A	GAGCGTGACTTCCCACGG	GAGCGTGACTTCCCACGA	TTTACTTTGTGGACGAACCT
s3670	MRCA_0.PE2	429 bp	G	A	CAACTAATACGGCCAGCACG	CAACTAATACGGCCAGCACA	TGTCAGTGGTTATTGCATGT
s399	0.PE2_0.PE3	286 bp	G	A	TCGCCGACCTTAACAATACCG	TCGCCGACCTTAACAATACCA	GCTAGAGTTGGTTGAAATGG
s313	0.PE3_0.PE4	413 bp	T	G	GCAATGCCACGTGATTTT	GCAATGCCACGTGATTTG	GATAGCGCTAGCTCTGAAGA
s83	0.PE3_0.ANT1	379 bp	C	A	AGGGCCAATACCATCCATC	AGGGCCAATACCATCCATA	CTTTAAGATGCCGTTCTGAT
s333	0.ANT1_0.ANT2	394 bp	G	T	AGAGGAATTTGCCGTAATCCATG	AGAGGAATTTGCCGTAATCCATT	GTCGGGTTCCATATATGTTG
s84	0.ANT2_0.ANT3	329 bp	G	A	GGTAACGGCTGCTGTGGG	GGTAACGGCTGCTGTGGA	GTTTAGCACAAGCACTGATG
s558	0.ANT3_1.ANT	318 bp	C	T	TAAGACCAATACTGAACTGAC	TAAGACCAATACTGAACTGAT	CTTTGTTAGCAATTTGAGGC
s13	0.ANT3_1.ANT	264 bp	G	A	CTGTTGCGTCATCAGTAACCACG	CTGTTGCGTCATCAGTAACCACA	CAGAGCAGATGAACTCCTTC
s1	1.ANT_1.IN1	374 bp	G	A	GTAGCCAGTTTCGGGTTGACG	GTAGCCAGTTTCGGGTTGACA	CACTGTTGGTTCTGGTGTTA
s1201	1.IN1_1.IN2	324 bp	T	C	ATCAATGAGAGAAGATTATT	ATCAATGAGAGAAGATTATC	CTGAGGCTTATCTCCATCAG
s993	1.IN2_1.IN3	288 bp	G	A	AGACTCTAGGCTGACCAATAGCGG	AGACTCTAGGCTGACCAATAGCGA	AATTATCTGATGCGATCACC
s11	1.IN3_1.ORI1	304 bp	C	T	GGCCCATCTCTTGCAACATC	GGCCCATCTCTTGCAACATT	CCAAGAAAGAAATGGTTGAG
s370	1.IN3_1.ORI2	376 bp	C	T	TATCTCGATCAGATCAACAAAACGC	TATCTCGATCAGATCAACAAAACGT	AGGTTTGCAAATAAACCAAA
s284	1.IN3_1.ORI3	387 bp	C	T	GATCTGGCGCTAAAAGAACTTGTC	GATCTGGCGCTAAAAGAACTTGTT	ATTGATCACATTGCTGCATA
s18	0.ANT3_2.ANT3	337 bp	C	T	AAATGTTGGAACACCATACCAACC	AAATGTTGGAACACCATACCAACT	TGTTTGCCGGTTTAGTTTAT
s231	0.ANT3_2.ANT3	226 bp	G	A	TTTGCAGTGATATTAGTGTCTCG	TTTGCAGTGATATTAGTGTCTCA	GCTGCTTTATTGGCATAATC
s1006	2.ANT3_2.ANT2	246 bp	G	C	GCATGCTATCAAGCGTGAGG	GCATGCTATCAAGCGTGAGC	TGAGCCAAATGTCTCAATTA
s276	2.ANT2_2.ANT1	229 bp	G	T	AGCCAACATTATCGATACCCCG	AGCCAACATTATCGATACCCCT	GTGAAGTTACGTGCCTGAAT
s23	0.ANT3_2.MED3	429 bp	G	A	CGGAAATTTTCATTTTCGGTATAG	CGGAAATTTTCATTTTCGGTATAA	AGATCCAGCATGACAAAGAC
s21	2.MED3_2.MED1	236 bp	T	C	AGTGATAAAGAAAGCGAGGCAT	AGTGATAAAGAAAGCGAGGCAC	GACCACAGATTAATAACGCC
s293	2.MED1_2.MED2	202 bp	C	T	ATTAGGTGATGTCGTGGAAGCC	ATTAGGTGATGTCGTGGAAGCT	CGCATTAACAAGCCATAAA
s3310	0.ANT3_3.ANT1	208 bp	G	A	ACAGGCCCGATACAATCACG	ACAGGCCCGATACAATCACA	TTGTGACAATGACTGTTGGT
s2394	3.ANT1_3.ANT2	279 bp	C	T	ATAATAGGCGGCCTCGATTC	ATAATAGGCGGCCTCGATTT	TACGTTAGCGGGTGAATATC
s3363	0.ANT3_4.ANT	331 bp	C	T	GCTGTTTACCCGTGACGTTGAC	GCTGTTTACCCGTGACGTTGAT	TAGACCAGATCAGCCAAATC
Anc: ancestral; Der: derived; Nt: Nucleotide.
