# Supplementary material for: Genetic diversity and spatial-temporal distribution of Yersinia pestis in Qinghai Plateau, China
Source: PLoS Negl Trop Dis. 2018 Jun 25;12(6):e0006579. doi: 10.1371/journal.pntd.0006579 (PMC6034908; doi:10.1371/journal.pntd.0006579)
Supplement: S2 Table — (XLSX) [file pntd.0006579.s002.xlsx]

## Sheet: S2 Table
S2 Table. Conventional PCR primers for verifying the status of SNPs
SNP ID	Position	Product Size	Anc Nt	Der Nt	Forward Primer: 5' to 3'	Reverse Primer: 5' to 3'
s3366	MRCA_0.PE7	260 bp	G	A	CCAATAATGCAGGCAATCC	GCGTTAGCCGTGATGTTCT
s313	0.PE3_0.PE4	581 bp	T	G	AGTGGCTCATCGAACAAGAAC	CCATTCTGCCGTCCATCATTG
s83	0.PE3_0.ANT1	558 bp	C	A	TACGCCCTGCTAACGAGTGAG	TGGAGGCGTTGCGTTGTTTAC
s1	1.ANT_1.IN1	448 bp	G	A	GCTGAAGGCTCAGGGTAATG	CAGTACATCGGCACTGATCG
s1201	1.IN1_1.IN2	387 bp	T	C	ACGGGTTCTGCTTGGTTTATT	CGCTTTGCTGAAACACAGACT
s993	1.IN2_1.IN3	467 bp	G	A	CGGTCACCAATACGTTCAATG	CTGGCAAAGCGGGTAATTGATG
s1006	2.ANT3_2.ANT2	468 bp	G	C	TAAATACTCAGCCATCTTCATC	GCGTGGGTCATCACTACA
s276	2.ANT2_2.ANT1	328 bp	G	T	TGGTGGGCGTGAAGTTAC	GTGTTGGCAGAAGATACGA
s20	0.ANT3_2.MED3	668 bp	C	A	TATCGGTGCTGACAAACAGAT	GTTAAAACGCCAGTTGGTCTT
s21	2.MED3_2.MED1	396 bp	T	C	CCAAATAGCGACATCATCTT	AAACAACTGCCGACAACC
s3310	0.ANT3_3.ANT1	578 bp	G	A	TTCCTCGCTGCTAACATCCAT	CGACGGTATGTTTTATTGTGAC
s3329	3.ANT1_3.ANT2	546 bp	G	A	ACCTCCAGCCGATGAGCATTG	GCTCAGGCGTGGGTGAAACTG
Anc: ancestral; Der: derived; Nt: Nucleotide.
