# Supplementary material for: Genetic diversity and spatial-temporal distribution of Yersinia pestis in Qinghai Plateau, China
Source: PLoS Negl Trop Dis. 2018 Jun 25;12(6):e0006579. doi: 10.1371/journal.pntd.0006579 (PMC6034908; doi:10.1371/journal.pntd.0006579)
Supplement: S3 Table — (XLSX) [file pntd.0006579.s003.xlsx]

## Sheet: S3 Table
S3 Table. VNTR loci and primers
MLVA Loci	Primers	Primer sequence (5' to 3')
M15	M15_L	GTCACCTCTCAGGCGGGAATCATCTCTC
	M15_R	GCATAACGTCTTCAGTGCGTTGTGGC
M21	M21_L	GATTTATGAATGGCTACAACGTCGTCGCA
	M21_R	GTAGTGATACAGGCAAATCCAAGAGCGCA
M61	M61_L	GCGCCACAATTAGGGCAACTGC
	M61_R	GCCGCTTTAATGGTTTGTGAAATGAC
N0865	N0865_L	TGCTGTAGCCCAGTCATTC
	N0865_R	GTCAAACCTGCCTTATTCG
N2486	N2486_L	TGACTGATTCTGCTCCTGA
	N2486_R	GACCAAATTAAAGTATAACCCA
N2896	N2896_L	CAAAATGAAACAGACGCTC
	N2896_R	TGCCGCAACTAAAGACAC
N2976	N2976_L	ATGTGGCGTGAGTGTCG
	N2976_R	GCTGCGTTTCCTGTTCG
N3779	N3779_L	ATGCCACTGCGTTCTAT
	N3779_R	ATCGGGATTCATTCGTT
yp0718ms41	yp0718ms41_L	GAAGAAAGCCAGCTAATCTGATG
	yp0718ms41_R	TAATGAATAGCAACGACAACCAATA
yp1290ms04	yp1290ms04_L	CGCTGTTGAAGTTTTAGTGTAAGAA
	yp1290ms04_R	AAATGTAACCTGCCAAACGTG
yp3057ms09	yp3057ms09_L	CGTTACCCTTGTTGCCAATAGT
	yp3057ms09_R	ACGCAGAACATGCTTACCTTTTAT
yp3060ms56	yp3060ms56_L	AACCGACTGACTCACTTTATATTGG
	yp3060ms56_R	TTCTTTTCCATTACTCAGCCTGTT
yp3236ms73	yp3236ms73_L	AATACCCTGTGGGTGATAATGAAC
	yp3236ms73_R	ATCGATTTAGGTACCACCAATTCA
yp4425ms38	yp4425ms38_L	GTGAGGTATAGCTAAACGGTGATGT
	yp4425ms38_R	CGCCGTAGATTATTTGTCACTTTAT
M22	M22_L	GCGTGATACCAAAGGCTGGCTCACC
	M22_R	GGCACTTTGGGTACGGAACGTCATCAC
M25	M25_L	GTTTAGCTGTAAATAGATTTAGAAGCCTCGTCTTTTGAC
	M25_R	GATATAAATGAGTTGATTCAGGTGTTCATATTTAACGAAAC
M33	M33_L	AGCAACCTGTGCCGCCTCGATATAAG
	M33_R	GAGACGGGCGAAATTGAAGCACAGTTAT
M34	M34_L	GAATCGCGGGTTGACGCTGTTGAGC
	M34_R	GCTGAACAGCCCCATAAAACCGGAGC
N3773	N3773_L	CCAATCTATGACCCCAGCAC
	N3773_R	CCAGATACCGCATCACCAAG
