# Supplementary material for: Genetic diversity and spatial-temporal distribution of Yersinia pestis in Qinghai Plateau, China
Source: PLoS Negl Trop Dis. 2018 Jun 25;12(6):e0006579. doi: 10.1371/journal.pntd.0006579 (PMC6034908; doi:10.1371/journal.pntd.0006579)
Supplement: S4 Table — (XLSX) [file pntd.0006579.s004.xlsx]

## Sheet: S4 Table
S4 Table. Genotypes of 102 Y. pestis isolates in Qinghai Plateau
Strain ID	Phylogroup*	CRISPR Genotype	CRISPR Arrays
			CRISPR-YPa	CRISPR-YPb	CRISPR-YPc
00056	1.IN2C	CGT.12	a1'-a2-a3-a4-a5-a6-a7-a35	b1-b2-b3-b4	c1-c2-c3
00125	1.IN2C	CGT.12	a1'-a2-a3-a4-a5-a6-a7-a35	b1-b2-b3-b4	c1-c2-c3
00130	1.IN2B	CGT.10	a1'-a2-a3-a4-a6-a7	b1-b2-b3-b4	c1-c2-c3
00282	1.IN2C	CGT.12	a1'-a2-a3-a4-a5-a6-a7-a35	b1-b2-b3-b4	c1-c2-c3
00352	1.IN2C	CGT.12	a1'-a2-a3-a4-a5-a6-a7-a35	b1-b2-b3-b4	c1-c2-c3
00497	1.IN2A	CGT.3	a1-a2-a3-a4-a5-a6-a7	b1-b2-b3-b4	c1-c2-c3
00559	1.IN1	CGT.3	a1-a2-a3-a4-a5-a6-a7	b1-b2-b3-b4	c1-c2-c3
00564	1.IN2B	CGT.10	a1'-a2-a3-a4-a6-a7	b1-b2-b3-b4	c1-c2-c3
00578	1.IN1	CGT.3	a1-a2-a3-a4-a5-a6-a7	b1-b2-b3-b4	c1-c2-c3
00609	1.IN2B	CGT.9	a1'-a2-a3-a4-a5-a6-a7	b1-b2-b3-b4	c1-c2-c3
00626	1.IN2B	CGT.9	a1'-a2-a3-a4-a5-a6-a7	b1-b2-b3-b4	c1-c2-c3
00718	1.IN2A	CGT.3	a1-a2-a3-a4-a5-a6-a7	b1-b2-b3-b4	c1-c2-c3
01058	1.IN2C	CGT.13	a1'-a2-a3-a5-a6-a7-a35	b1-b2-b3-b4	c1-c2-c3
01069	1.IN2A	CGT.3	a1-a2-a3-a4-a5-a6-a7	b1-b2-b3-b4	c1-c2-c3
01094	1.IN2A	CGT.3	a1-a2-a3-a4-a5-a6-a7	b1-b2-b3-b4	c1-c2-c3
02010	1.IN2B	CGT.10	a1'-a2-a3-a4-a6-a7	b1-b2-b3-b4	c1-c2-c3
02040	1.IN2B	CGT.10	a1'-a2-a3-a4-a6-a7	b1-b2-b3-b4	c1-c2-c3
02054	1.IN2B	CGT.10	a1'-a2-a3-a4-a6-a7	b1-b2-b3-b4	c1-c2-c3
02062	1.IN2C	CGT.12	a1'-a2-a3-a4-a5-a6-a7-a35	b1-b2-b3-b4	c1-c2-c3
02064	0.PE4	CGT.18	a1-a2-a3-a4-a5-a6-a37-a66-a67-a76-a69-a70	b1-b2-b3-b4-b42-b43	c3-c9-c10
02067	1.IN1	CGT.23	a1-a2-a3-a4-a5-a6-a7	b1-b2-b3-b4''	c1-c2-c3
03001	1.IN2B	CGT.10	a1'-a2-a3-a4-a6-a7	b1-b2-b3-b4	c1-c2-c3
04003	1.IN2B	CGT.10	a1'-a2-a3-a4-a6-a7	b1-b2-b3-b4	c1-c2-c3
04008	1.IN2C	CGT.12	a1'-a2-a3-a4-a5-a6-a7-a35	b1-b2-b3-b4	c1-c2-c3
04019	1.IN2C	CGT.12	a1'-a2-a3-a4-a5-a6-a7-a35	b1-b2-b3-b4	c1-c2-c3
05010	0.PE7	CGT.20	a1-a2-a3-a4-a5-a6-a7	b1-b9-b3-b4-b41	c1-c2
05015	1.IN2C	CGT.12	a1'-a2-a3-a4-a5-a6-a7-a35	b1-b2-b3-b4	c1-c2-c3
05020	1.IN2C	CGT.12	a1'-a2-a3-a4-a5-a6-a7-a35	b1-b2-b3-b4	c1-c2-c3
06002	1.IN2B	CGT.9	a1'-a2-a3-a4-a5-a6-a7	b1-b2-b3-b4	c1-c2-c3
06003	1.IN2B	CGT.9	a1'-a2-a3-a4-a5-a6-a7	b1-b2-b3-b4	c1-c2-c3
07001	1.IN1	CGT.3	a1-a2-a3-a4-a5-a6-a7	b1-b2-b3-b4	c1-c2-c3
08008	1.IN2C	CGT.12	a1'-a2-a3-a4-a5-a6-a7-a35	b1-b2-b3-b4	c1-c2-c3
08014	1.IN2C	CGT.12	a1'-a2-a3-a4-a5-a6-a7-a35	b1-b2-b3-b4	c1-c2-c3
08017	1.IN2C	CGT.12	a1'-a2-a3-a4-a5-a6-a7-a35	b1-b2-b3-b4	c1-c2-c3
08021	1.IN2C	CGT.16	a1'-a2-a3-a4-a5-a6-a7-a35	b1-b2-b3-b4'''	c1-c2-c3
09001	1.IN1	CGT.3	a1-a2-a3-a4-a5-a6-a7	b1-b2-b3-b4	c1-c2-c3
10001	1.IN2B	CGT.9	a1'-a2-a3-a4-a5-a6-a7	b1-b2-b3-b4	c1-c2-c3
10012	1.IN2C	CGT.12	a1'-a2-a3-a4-a5-a6-a7-a35	b1-b2-b3-b4	c1-c2-c3
10023	1.IN2C	CGT.12	a1'-a2-a3-a4-a5-a6-a7-a35	b1-b2-b3-b4	c1-c2-c3
10028	1.IN2C	CGT.12	a1'-a2-a3-a4-a5-a6-a7-a35	b1-b2-b3-b4	c1-c2-c3
11001	1.IN1	CGT.3	a1-a2-a3-a4-a5-a6-a7	b1-b2-b3-b4	c1-c2-c3
11003	1.IN2A	CGT.3	a1-a2-a3-a4-a5-a6-a7	b1-b2-b3-b4	c1-c2-c3
11004	1.IN2B	CGT.9	a1'-a2-a3-a4-a5-a6-a7	b1-b2-b3-b4	c1-c2-c3
12003	2.MED3	CGT.21	a1-a2-a3	b1-b2	c2-c3
12008	1.IN2B	CGT.10	a1'-a2-a3-a4-a6-a7	b1-b2-b3-b4	c1-c2-c3
13001	0.PE4	CGT.19	a1-a2-a3-a4-a5-a6-a37-a66	b1-b2-b3-b4-b10	c1-c2-c3
13014	1.IN2A	CGT.3	a1-a2-a3-a4-a5-a6-a7	b1-b2-b3-b4	c1-c2-c3
13016	1.IN1	CGT.24	a1-a2-a3-a4-a5-a6-a7	b1-b2-b3-b4	c2-c3
14004	1.IN2C	CGT.12	a1'-a2-a3-a4-a5-a6-a7-a35	b1-b2-b3-b4	c1-c2-c3
14005	1.IN2C	CGT.12	a1'-a2-a3-a4-a5-a6-a7-a35	b1-b2-b3-b4	c1-c2-c3
15001	1.IN2C	CGT.12	a1'-a2-a3-a4-a5-a6-a7-a35	b1-b2-b3-b4	c1-c2-c3
15017	1.IN2A	CGT.3	a1-a2-a3-a4-a5-a6-a7	b1-b2-b3-b4	c1-c2-c3
15041	1.IN2A	CGT.3	a1-a2-a3-a4-a5-a6-a7	b1-b2-b3-b4	c1-c2-c3
15067	1.IN2A	CGT.8	a1-a2-a3-a4-a5-a6-a7-a104	b1-b2-b3-b4	c1-c2-c3
16001	1.IN2A	CGT.3	a1-a2-a3-a4-a5-a6-a7	b1-b2-b3-b4	c1-c2-c3
16005	1.IN2A	CGT.3	a1-a2-a3-a4-a5-a6-a7	b1-b2-b3-b4	c1-c2-c3
16012	1.IN2A	CGT.3	a1-a2-a3-a4-a5-a6-a7	b1-b2-b3-b4	c1-c2-c3
16013	1.IN2A	CGT.1	a1-a2-a3	b1-b2-b3-b4	c1-c2-c3
17001	1.IN2A	CGT.6	a1-a2-a3-a4-a5-a6-a7-a36	b1-b2-b3-b4	c1-c2-c3
17003	1.IN2A	CGT.6	a1-a2-a3-a4-a5-a6-a7-a36	b1-b2-b3-b4	c1-c2-c3
17009	1.IN2A	CGT.5	a1-a2-a3-a4-a5	b1-b2-b3-b4	c1-c2-c3
17019	1.IN2A	CGT.7	a1-a2-a3-a4-a5-a6-a7-a103	b1-b2-b3-b4	c1-c2-c3
18001	1.IN2A	CGT.3	a1-a2-a3-a4-a5-a6-a7	b1-b2-b3-b4	c1-c2-c3
18019	0.PE4	CGT.17	a1-a4-a6'	b1-b2-b3-b4-b10	c1-c2-c3
18023	0.PE4	CGT.18	a1-a2-a3-a4-a5-a6-a37-a66-a67-a76-a69-a70	b1-b2-b3-b4-b42-b43	c3-c9-c10
19014	1.IN2C	CGT.12	a1'-a2-a3-a4-a5-a6-a7-a35	b1-b2-b3-b4	c1-c2-c3
19023	1.IN2C	CGT.14	a1'-a2-a3-a4-a5-a6-a7-a35	b1-b2-b3	c1-c2-c3
19030	1.IN2C	CGT.12	a1'-a2-a3-a4-a5-a6-a7-a35	b1-b2-b3-b4	c1-c2-c3
19036	1.IN2C	CGT.12	a1'-a2-a3-a4-a5-a6-a7-a35	b1-b2-b3-b4	c1-c2-c3
19058	1.IN2C	CGT.15	a1'-a2-a3-a4-a5-a6-a7-a35-a60	b1-b2-b3-b4	c1-c2-c3
19085	1.IN2C	CGT.15	a1'-a2-a3-a4-a5-a6-a7-a35-a60	b1-b2-b3-b4	c1-c2-c3
19099	3.ANT1	CGT.22	a1-a2-a3-a4-a5-a6-a7-a65	b1-b2-b3-b4	c1-c2-c3
19100	1.IN2C	CGT.12	a1'-a2-a3-a4-a5-a6-a7-a35	b1-b2-b3-b4	c1-c2-c3
19121	1.IN2C	CGT.15	a1'-a2-a3-a4-a5-a6-a7-a35-a60	b1-b2-b3-b4	c1-c2-c3
20005	1.IN2A	CGT.2	a1-a2-a3	b1-b2-b3-b4'	c1-c2-c3
20009	1.IN2A	CGT.1	a1-a2-a3	b1-b2-b3-b4	c1-c2-c3
20014	1.IN2A	CGT.1	a1-a2-a3	b1-b2-b3-b4	c1-c2-c3
20020	1.IN2A	CGT.1	a1-a2-a3	b1-b2-b3-b4	c1-c2-c3
20045	1.IN2A	CGT.3	a1-a2-a3-a4-a5-a6-a7	b1-b2-b3-b4	c1-c2-c3
21002	1.IN2B	CGT.9	a1'-a2-a3-a4-a5-a6-a7	b1-b2-b3-b4	c1-c2-c3
22002	1.IN2C	CGT.12	a1'-a2-a3-a4-a5-a6-a7-a35	b1-b2-b3-b4	c1-c2-c3
22004	1.IN2C	CGT.12	a1'-a2-a3-a4-a5-a6-a7-a35	b1-b2-b3-b4	c1-c2-c3
23005	1.IN2A	CGT.3	a1-a2-a3-a4-a5-a6-a7	b1-b2-b3-b4	c1-c2-c3
23006	1.IN2A	CGT.3	a1-a2-a3-a4-a5-a6-a7	b1-b2-b3-b4	c1-c2-c3
23009	1.IN2A	CGT.3	a1-a2-a3-a4-a5-a6-a7	b1-b2-b3-b4	c1-c2-c3
24002	1.IN1	CGT.3	a1-a2-a3-a4-a5-a6-a7	b1-b2-b3-b4	c1-c2-c3
25001	1.IN2B	CGT.9	a1'-a2-a3-a4-a5-a6-a7	b1-b2-b3-b4	c1-c2-c3
25010	1.IN2B	CGT.9	a1'-a2-a3-a4-a5-a6-a7	b1-b2-b3-b4	c1-c2-c3
25012	1.IN2B	CGT.9	a1'-a2-a3-a4-a5-a6-a7	b1-b2-b3-b4	c1-c2-c3
26001	3.ANT1	CGT.3	a1-a2-a3-a4-a5-a6-a7	b1-b2-b3-b4	c1-c2-c3
26005	3.ANT1	CGT.3	a1-a2-a3-a4-a5-a6-a7	b1-b2-b3-b4	c1-c2-c3
27001	1.IN2B	CGT.11	a1'-a2-a3-a4-a6-a7	b1-b2-b3-b4	c1-c3
27002	1.IN2B	CGT.9	a1'-a2-a3-a4-a5-a6-a7	b1-b2-b3-b4	c1-c2-c3
27004	1.IN2C	CGT.13	a1'-a2-a3-a5-a6-a7-a35	b1-b2-b3-b4	c1-c2-c3
27005	1.IN2C	CGT.13	a1'-a2-a3-a5-a6-a7-a35	b1-b2-b3-b4	c1-c2-c3
28023	1.IN2A	CGT.4	a1-a2-a3-a4-a6-a7	b1-b2-b3-b4	c1-c2-c3
28025	1.IN2A	CGT.3	a1-a2-a3-a4-a5-a6-a7	b1-b2-b3-b4	c1-c2-c3
28032	1.IN2B	CGT.9	a1'-a2-a3-a4-a5-a6-a7	b1-b2-b3-b4	c1-c2-c3
28036	2.ANT2	CGT.1	a1-a2-a3	b1-b2-b3-b4	c1-c2-c3
29001	1.IN2B	CGT.9	a1'-a2-a3-a4-a5-a6-a7	b1-b2-b3-b4	c1-c2-c3
29002	1.IN2B	CGT.9	a1'-a2-a3-a4-a5-a6-a7	b1-b2-b3-b4	c1-c2-c3
29003	1.IN2B	CGT.9	a1'-a2-a3-a4-a5-a6-a7	b1-b2-b3-b4	c1-c2-c3
*Phylogroup defined based on results of SNP, CRISRP and MLVA analysis.
